# Supplementary material for: Investigation of the Drug Carrier Properties of Insoluble Cyclodextrin Polymer Microspheres
Source: Biomolecules. 2022 Jul 2;12(7):931. doi: 10.3390/biom12070931 (PMC9313285; doi:10.3390/biom12070931)
Supplement: Supplementary file 1 [file biomolecules-12-00931-s001.zip]

Archive with 1 entries (1 files):
- biomolecules-1756112-supplementary.pdf
